# Supplementary material for: A Label-Free Proteomic Approach for the Identification of Biomarkers in the Exosome of Endometrial Cancer Serum
Source: Cancers (Basel). 2022 Dec 19;14(24):6262. doi: 10.3390/cancers14246262 (PMC9776976; doi:10.3390/cancers14246262)
Supplement: Supplementary file 1 [file cancers-14-06262-s001.zip]

Archive with 2 entries (2 files):
- cancers-1971544- supplementary/Figure s1.pdf
- cancers-1971544- supplementary/Table s1. patients data.xlsx
