# Supplementary material for: A Label-Free Proteomic Approach for the Identification of Biomarkers in the Exosome of Endometrial Cancer Serum
Source: Cancers (Basel). 2022 Dec 19;14(24):6262. doi: 10.3390/cancers14246262 (PMC9776976; doi:10.3390/cancers14246262)
Supplement: Supplementary file 1 [file cancers-14-06262-s001.zip › cancers-1971544- supplementary/Table s1. patients data.xlsx]

## Sheet: Foglio1
Pos ID	Histotype	Tumor stage	Grade	Age	Methodological used
153	endometroid adenocarcinoma	IB	G2	62	validation
135	endometroid adenocarcinoma	IB	G3	55	discovery and validation
190	endometroid adenocarcinoma	IA	G1	56	discovery and validation
157	endometroid endometrioide	IA	G2	68	discovery and validation
165	endometroid adenocarcinoma	IA	G1	59	discovery and validation
166	endometroid adenocarcinoma	IA	G3	57	discovery and validation
167	endometroid adenocarcinoma	IA	G3	54	discovery and validation
168	endometroid adenocarcinoma	IA	G1	73	discovery and validation
170	endometroid endometrioide	IB	G1	57	discovery and validation
140	endometroid adenocarcinoma	IA	G3	72	discovery and validation
163	endometroid adenocarcinoma	IB	G1	80	validation
127	endometroid adenocarcinoma	IA	G1	48	validation
189	endometroid endometrioide	IB	G1	70	validation
152	endometroid adenocarcinoma	IB	G1	81	discovery and validation
181	endometroid adenocarcinoma	IB	G1	68	discovery and validation
139	endometroid adenocarcinoma	IB	G1	55	validation
123	endometroid adenocarcinoma	IB	G1	72	validation
183	endometroid adenocarcinoma	IA	G1	59	discovery and validation
195	endometrioid adenocarcinoma	IV	G3	60	validation
184	endometroid adenocarcinoma	IIIC1	G3	68	validation
179	endometrioid adenocarcinoma	II	G2	86	validation
176	endometroid adenocarcinoma	IIIC1	G1	56	validation
169	endometrioid adenocarcinoma	IIIC1	G3	57	validation
162	endometrioid adenocarcinoma	II	G2	74	validation
163	endometrioid adenocarcinoma	II	G2	80	validation
161	endometroid adenocarcinoma	IV	G3	85	validation
198	endometrioid adenocarcinoma	II	G2	59	validation
150	endometrioid adenocarcinoma	IVB	G2	71	validation
144	endometrioid adenocarcinoma	IIIC1	G2	50	validation
129	endometroid adenocarcinoma	IIIC1	G3	83	validation
125	endometrioid adenocarcinoma	IIIA	G2	78	validation
122	endometroid adenocarcinoma	II	G3	63	validation
119	endometroid adenocarcinoma	II	G3	88	validation
101b	endometroid adenocarcinoma	IIIA	G3	59	validation
95	endometrioid adenocarcinoma	II	G2	77	validation
91	endometroid adenocarcinoma	II	G3	74	validation
